# Supplementary material for: Lung Fibrosis Is Improved by Extracellular Vesicles from IFNγ-Primed Mesenchymal Stromal Cells in Murine Systemic Sclerosis
Source: Cells. 2021 Oct 13;10(10):2727. doi: 10.3390/cells10102727 (PMC8535048; doi:10.3390/cells10102727)
Supplement: Supplementary file 1 [file cells-10-02727-s001.zip]

Archive with 1 entries (1 files):
- cells-1409090-supplementary.pdf
